# Supplementary material for: Exploring the Role of Glycans in the Interaction of SARS-CoV-2 RBD and Human Receptor ACE2
Source: Viruses. 2021 May 17;13(5):927. doi: 10.3390/v13050927 (PMC8156887; doi:10.3390/v13050927)
Supplement: Supplementary file 1 [file viruses-13-00927-s001.zip]

Archive with 1 entries (1 files):
- viruses-1191560-supplementary.pdf
